# Supplementary material for: Salidroside Supplementation Affects In Vitro Maturation and Preimplantation Embryonic Development by Promoting Meiotic Resumption
Source: Genes (Basel). 2023 Aug 30;14(9):1729. doi: 10.3390/genes14091729 (PMC10530922; doi:10.3390/genes14091729)
Supplement: Supplementary file 1 [file genes-14-01729-s001.zip]

Archive with 1 entries (1 files):
- genes-2577472-supplementary.pdf
